# Supplementary material for: Sirt2-associated transcriptome modifications in cisplatin-induced neuronal injury
Source: BMC Genomics. 2020 Mar 2;21:192. doi: 10.1186/s12864-020-6584-2 (PMC7053098; doi:10.1186/s12864-020-6584-2)
Supplement: Supplementary file 2 — Additional File 2 Potential targets of deferential expressed genes with fold change > 10 and FDR < 0.1 in comparisons of Sirt2-expressing cells vs Sirt2-deficient cells; Sirt2-expression (cisplatin treated vs untreated) cells and Sirt2-deficient (cisplatin treated vs untreated) cells. [file 12864_2020_6584_MOESM2_ESM.xlsx]

## Sheet: KO-res_vs_KO
Potentail targets with Foldchange>10 and FDR<0.1
Symbol	log2FoldChange	FDR
AABR06053788.1	7.21772	0.00116694
LOC100910771	7.11306	6.37358e-31
LOC100911814	7.09258	0.00145548
Wdr62	6.88956	0.00318297
Dcx	6.64507	0.0414009
Slc2a13	6.16738	0.00335283
Bmp7	6.08209	3.95723e-11
Mycn	5.98832	3.34626e-05
Igfbp5	5.46838	2.49626e-156
Ren	5.39032	0.000351968
Figf	4.98053	2.08368e-05
Spock3	4.91485	1.61613e-14
Tril	4.53181	2.13118e-23
Cdh18	4.51498	9.96765e-06
Tmeff2	4.47762	5.79921e-42
Mn1	4.37615	0.00515458
Lef1	4.32141	0.00931587
Grem1	4.15752	6.65883e-89
Piezo2	4.14601	0.000207131
Plxdc2	4.12495	4.11768e-10
Rtp3	3.94338	1.21426e-28
Enpp3	3.89175	1.31047e-78
Postn	3.8696	1.94899e-07
Plcl2	3.67532	0.000330678
AABR06019553.1	3.62297	0.0176
Syt1	3.56986	0.0149052
Abi3bp	3.54974	3.41035e-26
Evi2a	3.50023	0.0596923
Upk1b	3.4524	0.0239067
Arl4a	3.43912	9.33203e-20
MGC94199	-3.42646	0.0486436
Tsga10	-3.58118	1.9701e-10
Gpc3	-3.66115	1.6725e-13
Fgf13	-3.78714	2.83442e-05
Bex4	-3.83345	0.0214428
Aim1	-3.85836	2.97116e-07
Hspb8	-3.97778	0.00698926
Hmx3	-4.14858	0.032256
Il17d	-4.27628	4.124e-10
Nrg2	-4.27886	3.82381e-07
Hmgb1	-4.33426	0.0138076
Ptchd1	-4.40501	1.8793e-05
Fam169a	-4.47364	0.00126018
MGC109340	-4.72637	0.00824682
Klhdc8a	-4.73917	0.00740672
LOC100364176	-6.42696	0.00579714
Tfap2a	-6.45175	0.00422911
AABR06082159.1	-6.48522	0.00453265
Fam180a	-6.53281	0.003423
Tceal3	-6.86006	0.00113172
Kcnj8	-7.23536	0.000910344
Abcc9	-7.41903	0.000438168
LOC100360449	-7.43097	0.000299545
Agtr2	-9.82005	3.17281e-09
LOC100360679	-15.2042	3.11213e-23

## Sheet: KO-RES+CIS_VS_KO-RES
Potentail targets with Foldchange>10 and FDR<0.1
Symbol	log2FoldChange	FDR
LOC100360679	26.8269	2.88129e-07
Tsc22d4	19.8731	0.000476869
Esrp2	9.59123	1.44194e-21
LOC100360856	7.32185	0.000571526
Lcn3	7.28213	0.000286308
Fam83h	6.29189	0.00892077
Pln	6.00887	0.0177332
Atg9b	5.894	0.0187907
LOC100364176	5.82242	0.0181415
Anxa8	5.28359	3.00696e-11
Pinlyp	4.48834	6.25136e-05
AABR06065629.1	4.30036	0.0908822
Svop	3.84087	0.00858383
MGC94199	3.70392	0.0119574
Itpka	3.47959	9.1122e-06
C4b	-3.50396	0.0305253
Wdr62	-10.6847	9.89292e-06

## Sheet: KO+CIS_VS_KO
Potentail targets with Foldchange>10 and FDR<0.1
Symbol	Log2FoldChange	FDR
LOC100911519	20.1419	7.27737e-05
Esrp2	9.86111	0.00381859
Rn50_1_0959.1	9.38489	2.46401e-13
Pln	8.99436	7.02886e-08
Itprip	8.62141	7.95169e-15
Srp68	8.53147	0.00172129
Krt15	8.31599	8.39951e-07
AABR06058265.1	8.12578	1.92043e-06
Sgca	8.07675	2.2198e-06
Fam50a	7.79545	0.00488062
Lcn3	7.60158	8.72085e-17
Aebp1	7.58566	1.63348e-05
Klk4	7.53314	2.44192e-05
LOC316935	7.50009	2.32079e-05
Neb	7.4935	3.12693e-05
Ano3	7.46777	2.86873e-05
Crnn	7.42235	3.61152e-05
LOC100910040	7.33131	0.000608426
Znf750	7.26683	8.7425e-05
Evi2b	7.20124	9.32566e-05
Grm4	7.18386	0.000107052
LOC100360856	7.09215	1.07783e-18
C9	7.00823	0.0001559
Tnfrsf18	6.92022	3.52329e-09
Ces2g	6.85583	4.49899e-09
Csf2	6.80281	0.000392789
Fam83h	6.77883	0.000110207
LOC100910771	6.72432	2.3198e-97
Prodh2	6.63345	0.000690763
Svop	6.55622	9.77155e-12
Tnfsf18	6.55582	8.78539e-08
LOC100909787	6.55274	0.00109428
Gjb5	6.53378	0.00111275
Trim29	6.52934	0.00179692
Mei1	6.48693	0.00120729
Prss22	6.45326	0.0011421
AABR06031402.1	6.45056	0.00147271
Anxa8	6.33106	1.22267e-84
AABR06003539.1	6.32123	0.00226818
AABR06053987.1	6.31513	0.00337692
Nod2	6.19666	4.36173e-20
LOC100911495	6.19291	0.00105711
LOC100912852	6.13247	6.98192e-07
Tnfsf4	6.06248	0.00540099
Ccdc64b	5.99341	0.00530552
AABR06109386.1	5.98617	0.00532358
Sgk2	5.97719	0.00692549
Faah	5.95954	0.00768574
Cnga1	5.94728	0.00670884
Cited4	5.92806	0.0014419
Ripk4	5.88904	0.007464
Ptprq	5.84641	0.00804935
Hepacam	5.80296	0.00823191
Sptbn5	5.77064	2.47381e-12
Palm3	5.71386	8.26649e-22
Trank1	5.70091	0.011172
Zfp536	5.67907	0.0192809
Optc	5.64403	0.0131881
Pamr1	5.63734	2.89493e-08
AABR06071209.1	5.57087	0.0567563
AABR06081858.1	5.53488	0.0182508
Rbp2	5.52369	6.13184e-20
Fzd8	5.49877	0.0201579
Nlrp10	5.46496	0.0371542
AABR06044518.1	5.43844	0.066173
Kcna6	5.42975	0.0226529
Atg9b	5.35511	4.34634e-18
Fam71f1	5.33085	0.00715344
Adam32	5.26631	0.00870341
Tshr	5.26315	7.45627e-05
Slc2a9	5.23556	0.00881545
Ppfibp2	5.2282	0.00949789
Evi2a	5.20905	9.63988e-09
Aldh1l1	5.14344	5.94969e-18
Rai2	5.10135	0.0171915
Nlrp3	4.96936	1.01095e-41
RGD1564308	4.95323	0.0198709
AABR06076485.1	4.94877	0.0201914
Plekhg1	4.77484	0.0256711
Txlnb	4.62514	0.0391534
Cacna1s	4.51588	5.9343e-07
Tmc7	4.45444	0.0524085
Slc4a11	4.44047	1.46869e-50
Rbm47	4.43804	0.0627492
Ryr1	4.42205	0.0545853
Tmem71	4.40079	0.0561264
Hic1	4.3793	0.00578351
Lrrc37a	4.34276	0.000281083
Prelp	4.33423	0.0544292
Pinlyp	4.32535	2.99002e-47
Cd80	4.32067	1.86539e-38
Eda2r	4.25693	2.57525e-59
Mmrn2	4.25091	0.0711409
MGC116197	4.23212	4.41623e-05
AABR06069850.1	4.2142	0.0737816
P2rx6	4.15698	0.0131285
Upk1b	4.12068	8.5554e-06
Phf11	4.09692	0.0104919
AABR06080605.1	4.09045	0.0109624
Pou2af1	4.07556	0.0128788
Tp73	4.02296	0.0168989
Sytl1	4.00031	6.80191e-14
Evpl	3.96733	1.31987e-14
Atp8a1	3.94373	0.0368995
Actrt3	3.9343	0.00313765
Ptprv	3.91728	2.09553e-55
Itpka	3.89169	2.39493e-38
Gdf15	3.8476	9.52526e-80
Slc7a9	3.84493	0.0349548
Tmem184a	3.84316	7.26622e-10
Avpr1a	3.82462	0.000558614
Ccnd1	3.79754	0
Fam167a	3.76982	1.06065e-155
Serpinb10	3.76826	4.3218e-06
LOC100911794	3.74854	1.00924e-06
Snx20	3.72067	6.03816e-08
Papln	3.71744	8.32074e-06
Trpm5	3.65966	0.00248994
Slc5a1	3.64629	0.00688322
Grpr	3.62626	0.0450674
Pvrl4	3.61638	1.45964e-35
Pvrl1	3.58092	3.97106e-34
Serpinb2	3.45226	0.00685088
Adam8	3.45004	5.4566e-29
Esm1	3.4155	2.06209e-144
AABR06011499.1	-3.40391	0.080226
Dnaaf1	-3.53965	0.0567651
Cacna1c	-3.59387	4.30903e-12
Acsm5	-3.79737	0.0625
LOC685158	-5.01777	0.0210736
LOC100909747	-6.45088	0.00136369
AABR06091407.1	-6.98719	5.23692e-05
Zfp566	-7.96447	1.39048e-07
Hoxa11	-8.77223	1.18468e-14
AABR06064805.1	-8.78248	1.51574e-09
